# Supplementary material for: Type and Extent of Information on (Potentially Critical) Quality Attributes Described in European Public Assessment Reports for Adalimumab Biosimilars
Source: Pharmaceuticals (Basel). 2021 Feb 25;14(3):189. doi: 10.3390/ph14030189 (PMC7996580; doi:10.3390/ph14030189)
Supplement: Supplementary file 1 [file pharmaceuticals-14-00189-s001.zip]

Archive with 1 entries (1 files):
- pharmaceuticals-1080544-supplementary.pdf
